# Supplementary material for: Combined BSA-Seq and RNA-Seq Reveal Genes Associated with the Visual Stay-Green of Maize (Zea mays L.)
Source: Int J Mol Sci. 2023 Dec 18;24(24):17617. doi: 10.3390/ijms242417617 (PMC10744276; doi:10.3390/ijms242417617)
Supplement: Supplementary file 1 [file ijms-24-17617-s001.zip]

Archive with 1 entries (1 files):
- ijms-2673733-supplementary.pdf
